# Supplementary material for: K-Nearest Neighbor and Random Forest-Based Prediction of Putative Tyrosinase Inhibitory Peptides of Abalone Haliotis diversicolor
Source: Molecules. 2021 Jun 16;26(12):3671. doi: 10.3390/molecules26123671 (PMC8234169; doi:10.3390/molecules26123671)
Supplement: Supplementary file 1 [file molecules-26-03671-s001.zip]

Archive with 1 entries (1 files):
- molecules-1243646-supplementary.pdf
